# Supplementary material for: Comparing variant calling algorithms for target-exon sequencing in a large sample
Source: BMC Bioinformatics. 2015 Mar 7;16:75. doi: 10.1186/s12859-015-0489-0 (PMC4359451; doi:10.1186/s12859-015-0489-0)
Supplement: Additional file 2: — Contains the list of 1,035 variants not previously found in the Nelson et al . analyses of the same dataset [ 26 ]. [file 12859_2015_489_MOESM2_ESM.zip]

Archive with 1 entries (1 files):
- YYL_VC_SupplementaryDB.txt
