# Supplementary material for: Comparing variant calling algorithms for target-exon sequencing in a large sample
Source: BMC Bioinformatics. 2015 Mar 7;16:75. doi: 10.1186/s12859-015-0489-0 (PMC4359451; doi:10.1186/s12859-015-0489-0)
Supplement: Additional file 2: — Contains the list of 1,035 variants not previously found in the Nelson et al . analyses of the same dataset [ 26 ]. [file 12859_2015_489_MOESM2_ESM.zip › YYL_VC_SupplementaryDB.txt]

#CHROM	POS	REF	ALT
1	17345210	C	T
1	17359680	C	T
1	17380494	G	A
1	17380703	G	A
1	19992083	C	A
1	19992510	G	A
1	19992567	G	C
1	19992973	C	T
1	20005688	G	T
1	20005763	C	T
1	20005765	G	A
1	24200527	C	T
1	24200769	T	C
1	24201915	G	A
1	32092736	A	T
1	44462921	C	T
1	44463120	G	C
1	44476378	G	C
1	44482934	C	A
1	44482941	G	A
1	44496982	C	A
1	74716459	A	G
1	74808630	C	A
1	74834711	G	T
1	74834712	C	A
1	74834758	T	C
1	74834846	G	T
1	92975445	C	G
1	92975495	C	T
1	92975650	A	C
1	92977633	G	A
1	92979525	G	A
1	93159398	G	A
1	93167667	C	A
1	101702496	C	T
1	101702631	C	A
1	150241066	G	T
1	150768938	T	A
1	150768940	A	T
1	151789651	T	G
1	151804363	G	A
1	154541894	C	A
1	154541973	G	A
1	154544030	C	G
1	154544391	G	A
1	154549471	G	A
1	154551815	C	T
1	160318942	C	T
1	160326432	C	T
1	160328746	G	A
1	183217333	T	C
1	183217512	A	T
1	183217741	T	C
1	183218316	A	G
1	183220858	A	G
1	186646946	A	G
1	186649341	A	C
1	203096180	C	G
1	203096778	C	T
1	203096847	G	A
1	203097094	A	G
1	203097423	G	A
1	203097434	C	A
1	203135322	C	T
1	203135820	T	A
1	203135849	T	C
1	203136424	A	G
1	203136425	T	C
1	206808915	C	T
1	206809448	A	G
1	206810362	G	T
1	206811055	T	G
1	227068198	G	T
1	227068199	G	T
1	227069674	G	A
1	227071379	C	T
1	227076481	G	C
1	227083551	G	A
1	241675254	C	A
1	241683043	A	T
1	247608164	G	A
2	50147470	C	T
2	50282106	C	A
2	50574191	C	T
2	50574331	G	A
2	50574674	T	A
2	50574713	G	A
2	50574730	C	A
2	50574740	G	A
2	50574841	C	A
2	50733596	T	C
2	50733598	A	G
2	50758354	C	T
2	51254959	G	A
2	51255124	G	T
2	51255186	A	G
2	51255214	G	A
2	51255401	G	A
2	51255591	G	A
2	51255828	C	A
2	51259496	G	C
2	51259572	C	G
2	51259634	A	G
2	55276376	G	T
2	55277304	C	T
2	55277527	C	T
2	55277903	C	A
2	55277948	G	C
2	55277959	C	G
2	55277964	T	G
2	98341575	C	T
2	98341750	T	C
2	98351893	G	A
2	98351928	C	T
2	98355866	G	A
2	102774267	G	A
2	102782625	G	A
2	102795101	C	T
2	162865828	A	G
2	162876791	T	C
2	162903921	C	A
2	162929976	C	G
2	162930516	C	T
2	162930823	T	A
2	167051933	A	G
2	167052337	A	T
2	167053510	C	A
2	167054689	C	A
2	167054836	C	A
2	167055068	G	T
2	167055069	C	T
2	167056318	C	A
2	167060593	C	T
2	167084194	C	T
2	167099157	C	T
2	167168277	T	G
2	167232385	C	G
2	182322205	T	C
2	182322209	C	A
2	182322540	C	A
2	182322555	G	A
2	182344837	A	G
2	182374571	C	T
2	182400996	C	T
2	182401953	G	A
2	182402183	C	T
2	187503237	T	C
2	187529858	A	G
2	187532374	A	T
2	187532418	T	C
2	187542650	C	A
2	187542775	G	A
2	187543752	T	C
2	187544560	C	T
2	204600537	C	A
2	204600542	T	C
2	204600629	G	A
2	218991042	A	G
2	219001155	A	T
2	219128092	C	T
2	219128096	G	C
2	231041364	G	A
2	231041366	G	A
2	231079848	T	G
2	234847703	G	A
2	234869481	G	A
2	234871928	C	T
2	234926416	C	A
2	234926744	C	T
2	234927684	C	T
3	8792439	C	G
3	8792556	C	G
3	8792966	A	G
3	8793089	T	C
3	8793721	T	C
3	8793752	G	A
3	8793881	C	A
3	8794542	G	A
3	8809150	C	T
3	8809256	T	C
3	8809295	C	A
3	8809490	G	C
3	8809499	G	A
3	8809700	C	A
3	8809702	C	T
3	8811240	G	A
3	11303260	A	T
3	11303387	G	A
3	11303400	G	A
3	11304843	G	A
3	11305170	C	T
3	45943328	G	A
3	46243721	T	A
3	46243861	C	A
3	46939900	C	T
3	46940224	C	A
3	46940898	T	G
3	46940899	T	C
3	46943016	G	A
3	46945291	C	T
3	52255781	G	C
3	52256696	G	A
3	52257047	C	T
3	52257601	G	A
3	52258139	C	T
3	52259870	A	T
3	113897484	C	T
3	119595299	T	C
3	119812729	G	A
3	119812793	A	G
3	119812824	G	A
3	119812901	C	A
3	121976257	G	A
3	121980803	G	A
3	122003539	C	T
3	122003606	G	A
3	122003609	G	T
3	122005231	C	T
3	122005235	C	G
3	154836519	T	C
3	154856067	C	T
3	154857978	A	G
3	154898190	C	A
3	154898411	G	C
3	154898933	T	C
3	154899309	C	A
3	154901141	C	A
3	154901208	G	A
3	172166036	C	G
3	172166210	G	A
3	178938745	A	T
3	178952378	C	T
3	186573168	G	T
3	186574483	C	T
3	186575145	A	G
3	186576050	C	T
4	26483770	G	A
4	46252065	A	G
4	46252246	G	T
4	46252461	G	T
4	74608221	T	C
4	74609125	C	G
4	74735362	G	A
4	74861639	G	A
4	74861970	A	T
4	74862096	C	A
4	74862140	G	A
4	74862704	T	C
4	74864204	C	A
4	74904002	C	T
4	74904108	C	T
4	74904146	C	T
4	104640843	C	A
4	120416672	T	G
4	120416760	G	C
4	120418342	T	A
4	120419023	G	T
4	120419042	C	G
4	120419045	C	T
4	120419048	C	A
4	120422377	A	G
4	120427082	C	T
4	120446890	T	C
4	120528190	G	C
4	120528323	A	C
4	120528324	G	A
4	120528500	T	A
4	120548290	T	A
4	122854253	T	A
4	145568127	C	T
4	145635332	T	C
4	145659534	G	A
4	148464770	C	T
4	148464932	T	C
4	148464980	G	A
4	148465429	C	T
4	148465702	G	T
5	35861027	G	T
5	35861028	C	T
5	35871269	T	C
5	35875589	A	G
5	44388899	T	C
5	131527904	T	C
5	131562902	C	A
5	131562934	C	A
5	131995960	G	A
5	131995963	C	T
5	131996673	T	A
5	131996778	C	A
5	132015567	G	T
5	132018141	C	T
5	137801360	G	A
5	137801527	C	A
5	137801552	G	A
5	137801596	T	C
5	137802886	C	T
5	137804312	T	C
5	137804316	C	T
5	147861093	A	G
5	147889387	G	A
5	148016661	A	G
5	148016663	C	T
6	13575001	C	A
6	13605924	G	T
6	13612234	G	A
6	31516203	C	A
6	31525595	C	T
6	31525916	G	A
6	31526250	C	T
6	32903900	C	T
6	32904041	T	C
6	32938813	C	T
6	32938816	C	T
6	32938858	T	C
6	32938884	T	C
6	32939448	A	G
6	32939453	G	A
6	32939534	C	T
6	32939568	A	C
6	32939619	G	C
6	32939687	G	A
6	32939696	T	G
6	32939697	G	A
6	32939709	C	T
6	32939714	C	T
6	32939718	G	A
6	32939719	T	G
6	32939736	C	G
6	32939737	T	C
6	32939740	T	C
6	32939759	T	A
6	32939781	A	G
6	32939789	G	T
6	32939827	C	G
6	32939832	C	T
6	32939842	A	T
6	32939850	C	T
6	32939878	G	T
6	32939880	G	T
6	32939882	G	A
6	32939886	G	A
6	32939894	G	T
6	32939895	C	T
6	32939920	G	A
6	32939932	C	T
6	32939955	C	T
6	32939964	G	A
6	32939966	C	G
6	32939968	C	G
6	32939970	G	C
6	32939974	C	T
6	32939988	G	A
6	32939999	G	A
6	32940000	C	T
6	32940008	A	G
6	32940009	C	T
6	32940013	C	T
6	32940016	G	C
6	32940017	A	G
6	32940018	G	A
6	32940026	C	T
6	32940031	C	A
6	32940036	C	T
6	32940057	G	A
6	32940062	C	G
6	32940075	C	T
6	32940076	C	T
6	32940082	C	T
6	32940083	C	T
6	32940084	G	A
6	32940089	G	C
6	32940109	C	T
6	32940130	A	G
6	32940142	C	T,G
6	32940173	C	T
6	32940184	C	T
6	32940185	C	T
6	32940188	G	A
6	32940195	G	A
6	32940202	C	T
6	32940215	C	T
6	32940216	C	T
6	32940249	C	G
6	32940263	T	G
6	32940298	G	T
6	32940313	G	A
6	32940323	G	C
6	32940339	C	T
6	32940342	T	C
6	32940352	C	A
6	32940362	T	C
6	32940377	C	G
6	32940394	C	A
6	32940400	A	G
6	32940412	C	T
6	32940425	C	A
6	32940428	C	T
6	32940452	C	T
6	32940461	C	T
6	32940480	C	T
6	32940481	A	G
6	32940486	G	T
6	32940492	A	C
6	32940530	G	A
6	32940546	T	G
6	32940548	T	C
6	32940555	G	C
6	32940564	G	A
6	32940588	G	A
6	32940639	C	A
6	32940687	C	T
6	32940691	A	G
6	32940714	C	T
6	32944006	C	T
6	32944007	A	G
6	32944017	T	A
6	32944157	C	T
6	32944158	T	C
6	32944161	C	T
6	32944181	C	G
6	32944193	C	T
6	32944274	G	A
6	32944282	G	A
6	32945526	C	T
6	32945529	T	C
6	32948399	A	G
6	32948486	C	T
6	32948515	C	T
6	32948534	C	T
6	32948538	C	T
6	32948564	C	G
6	32948597	C	T
6	32948602	C	A
6	32948605	C	T
6	32948613	C	T
6	32948638	G	A
6	32948639	G	A
6	32948650	C	G
6	32948700	A	G
6	32948711	G	C
6	32948738	C	T
6	32948751	G	A
6	32948759	A	G
6	32948777	G	T
6	32948786	T	G
6	32948801	C	A
6	32948802	C	T
6	32948803	A	G
6	32948808	T	C
6	32948814	A	G
6	32948836	T	G
6	32948838	G	C
6	32948845	T	A
6	32948869	G	T
6	32948877	T	C
6	32948894	C	T
6	32948895	G	A
6	32948909	C	T
6	32948924	A	G
6	32948947	G	A
6	32948984	C	T
6	32948988	C	T
6	32949004	C	T
6	32949013	T	G
6	32949027	A	G
6	32949031	G	T
6	32949045	T	A
6	32949051	T	C
6	32949073	G	T
6	32949078	T	C
6	32949090	T	G
6	35392127	G	A
6	35392992	A	G
6	35393029	T	C
6	35393191	C	T
6	35393952	G	A
6	35393953	C	A
6	35395140	C	A
6	35395622	C	T
6	35395750	G	A
6	35395782	G	A
6	35395819	C	T
6	35995664	G	A
6	35995880	G	A
6	36027083	C	T
6	36027096	G	A
6	39025339	G	T
6	39041505	T	C
6	39046182	C	T
6	39046192	C	T
6	39046202	T	C
6	39046820	G	C
6	39053712	C	T
6	55113414	A	G
6	55113663	C	T
6	55147051	G	A
6	55147408	G	A
6	78173171	G	C
6	100367894	A	G
6	100441895	G	A
6	100442025	C	T
6	100442026	C	T
6	154360712	C	T
6	154412631	A	G
6	154414371	G	T
6	154414559	G	A
6	154414561	G	T
6	154414562	G	A
7	22765894	C	A
7	22767028	C	G
7	87179604	C	T
7	87180201	C	A
7	127881324	G	C
8	22462213	G	A
8	22462231	G	A
8	22462272	A	C
8	22462333	G	A
8	22462654	G	A
8	22462662	C	A
8	22462686	C	T
8	22462875	A	T
8	22462895	T	C
8	22462973	G	A
8	22463210	C	A
8	22464393	G	C
8	22464741	G	A
8	22473161	G	T
8	22473162	A	T
8	22477120	C	T
8	37820829	C	T
8	37822797	G	A
8	37822810	T	C
8	37822865	C	T
8	37822919	G	T
8	37822978	G	A
8	37823011	G	T
8	37823190	G	A
8	37823669	C	A
8	37823707	G	T
8	37823769	G	T
8	37823862	G	A
8	37823967	C	A
8	42128810	A	T
8	42128859	C	A
8	42180055	C	T
8	42188529	A	T
8	42190013	G	A
8	42612133	G	A
8	54139675	G	A
8	54140158	A	T
8	54140162	C	G
8	54142190	A	G
8	54163306	C	T
8	54163384	C	T
8	54163565	C	A
8	54163645	G	A
8	90769939	C	T
8	90770053	C	A
8	90770059	C	G
8	90770061	C	T
8	90770409	C	T
8	90770508	C	A
8	90775012	T	C
8	90801631	A	G
8	90801746	C	T
8	90803084	G	T
9	87283418	T	G
9	87284700	G	C
9	87285295	C	A
9	87285324	C	A
9	87285340	G	T
9	87285503	C	T
9	87285593	C	T
9	87285594	C	T
9	87322822	T	C
9	87426280	G	C
9	87430617	A	G
9	87430663	C	A
9	87487987	G	A
9	87488715	C	T
9	87490002	T	C
9	87490854	A	G
9	87636629	G	A
9	93564187	C	T
9	93564248	T	G
9	93624488	G	T
9	93659251	G	A
9	93660308	A	C
9	93660311	C	T
9	101894838	G	T
9	101894839	C	T
9	101900097	T	C
9	101911846	A	T
9	101912230	G	A
9	101912320	C	A
9	101912773	G	A
9	101913526	A	G
9	101913687	T	G
9	101915291	A	G
9	101916496	A	G
9	120466779	C	T
9	120477176	A	G
9	120478486	A	G
9	125133480	G	C
9	125133592	G	C
9	125140699	A	G
9	125156597	C	G
9	125157324	G	A
9	132500567	C	A
9	132501186	G	A
9	132501338	G	A
9	136897918	C	T
9	136905379	G	A
9	136905410	C	T
9	136907103	C	T
9	136907111	C	A
9	136913192	C	T
9	136913301	G	A
9	136913414	G	A
9	136915631	C	A
9	136918694	G	A
9	136921014	C	T
9	140033962	G	A
9	140034004	C	A
9	140034154	C	A
9	140040158	C	T
9	140051231	A	T
9	140055741	C	A
9	140055750	C	T
9	140057166	G	A
9	140057464	C	T
9	140057690	G	C
9	140057693	G	C
9	140057812	C	T
9	140061817	C	A
9	140062241	G	A
9	140062491	G	C
9	140062594	G	A
9	140063076	C	G
9	140809265	C	G
9	140943638	T	A
9	140948503	G	A
9	140964191	A	G
9	140997134	G	A
9	141014645	G	A
9	141015142	C	T
9	141015238	C	T
9	141016045	C	T
9	141016461	G	A
9	141016533	G	A
9	141017348	G	T
9	141018221	G	A
9	141018222	C	A
10	33189572	G	A
10	69647228	A	G
10	69647230	T	A
10	69676588	A	G
10	69676626	C	T
10	69677554	C	A
10	69677878	A	G
10	71164183	T	C
10	71164661	G	A
10	71176578	C	A
10	71176633	T	A
10	74856584	G	T
10	74856597	C	T
10	78644593	A	G
10	78645454	G	T
10	78647279	C	A
10	78729864	G	A
10	102106947	C	T
10	102107149	G	A
10	102107942	T	C
10	102122124	G	T
10	102124120	C	A
10	102124121	C	T
11	215270	C	A
11	216322	C	T
11	236131	G	A
11	3877156	C	T
11	3877241	C	T
11	4103578	G	T
11	4113946	T	A
11	4113947	T	A
11	4114040	T	C
11	4114202	T	C
11	4114203	C	T
11	6281183	A	G
11	6281234	G	T
11	6292012	C	A
11	6292216	C	G
11	18416169	C	A
11	18416185	T	G
11	18424480	G	A
11	18428615	G	A
11	46407050	C	T
11	60237975	C	A
11	66249677	G	A
11	66258828	G	T
11	66259254	C	A
11	66260249	G	C
11	66261074	G	A
11	66262800	G	A
11	66276616	G	A
11	66276782	T	C
11	88242040	G	A
11	88242074	T	C
11	88242281	G	A
11	99690283	A	G
11	99690377	G	A
11	101323124	A	G
11	101375256	A	T
11	101375512	C	A
11	101454094	C	T
11	101454377	G	A
11	101454403	C	G
11	101454463	G	C
11	101454512	G	C
11	101454552	C	A
11	101454627	G	A
11	102736643	T	C
11	112014057	G	A
11	112014353	C	T
11	112034729	T	C
11	113280270	T	C
11	113280271	C	A
11	113280278	T	C
11	113280720	G	A
11	113280982	C	T
11	113283480	G	A
11	113283487	G	A
11	113283545	C	T
11	113283616	G	A
11	113283651	A	G
11	113286167	C	T
11	118175436	G	A
11	118186618	A	G
11	118186801	G	A
11	118186816	G	C
11	118211341	G	A
11	118224308	C	T
11	118224432	G	C
12	6438503	G	A
12	6438613	C	T
12	6438617	C	T
12	6439173	A	G
12	6439255	A	G
12	6442347	A	G
12	6442349	C	T
12	6450923	C	T
12	6450949	A	C
12	6926367	A	C
12	6928587	A	G
12	6928749	T	C
12	6929681	A	T
12	6929684	C	G
12	6929882	G	A
12	13714490	T	C
12	13715312	T	C
12	14133044	C	T
12	14133098	G	T
12	32260158	C	G
12	32459071	T	G
12	40618815	G	T
12	40618849	G	A
12	40618862	G	A
12	40618894	T	G
12	40619078	G	A
12	40629554	A	T
12	40696555	A	G
12	40696557	G	T
12	40696558	A	T
12	40713787	C	A
12	40740512	C	T
12	40742258	T	A
12	40742357	A	G
12	40749958	A	G
12	40761952	G	A
12	40763049	A	G
12	49412531	G	A
12	49412533	C	A
12	56734216	C	G
12	75601146	G	A
12	75601325	C	T
12	75601430	C	A
12	75601569	C	T
12	75601712	G	T
12	75601719	C	G
12	75603276	C	A
12	75603327	G	T
12	95867909	G	C
12	95909574	G	A
12	121592607	A	C
12	121592609	G	T
12	121600184	G	A
12	121600249	A	G
12	121615279	G	A
12	121675468	A	G
12	121676054	A	T
12	121681437	A	G
12	121682344	C	A
12	121686457	T	G
12	121706408	C	G
12	121711908	G	A
12	121711959	G	A
12	123187327	C	T
13	43140935	T	C
13	43145710	C	G
13	43145711	C	G
13	43145719	A	G
13	43148440	A	G
13	43181512	T	C
13	49794797	G	A
13	49795014	C	T
13	49795418	C	T
13	78470281	G	A
13	78471850	A	G
13	78472090	A	G
13	78475316	C	A
13	78492909	C	T
13	103696814	C	G
13	103697474	G	A
13	103698155	G	A
13	103698556	C	A
13	103705040	A	G
13	103705047	C	T
13	103719223	G	A
13	103719230	G	A
14	52734463	C	A
14	52734490	G	A
14	52734549	A	T
14	52734550	C	T
14	52734642	C	A
14	52743337	G	A
14	70242998	G	A
14	70264044	G	A
14	73603112	G	T
14	73603122	C	A
14	73603238	G	A
14	73603299	A	C
14	73664722	T	C
14	73686704	A	T
14	73687082	T	G
14	96706765	C	T
14	96707456	C	T
15	32393484	T	C
15	35044692	G	A
15	35044694	G	A
15	35046817	A	G
15	58891947	C	T
15	59041754	G	A
15	59041900	C	G
15	59042035	C	T
15	60919685	G	A
15	63569797	C	T
15	63569825	G	T
15	63569868	C	T
15	63569897	C	T
15	63569953	G	A
15	78887991	T	C
15	78887993	C	T
15	78909479	G	A
16	11038380	G	A
16	11038437	C	T
16	11038462	C	A
16	11038604	C	T
16	11154767	G	A
16	11274419	C	A
17	3469643	C	T
17	3469743	G	C
17	3475488	G	A
17	3477029	A	G
17	3477157	C	T
17	3489245	G	A
17	3493532	C	T
17	3493695	G	T
17	3499072	T	C
17	5425000	G	A
17	5425001	T	A
17	5425076	A	G
17	5436099	G	C
17	5456921	A	C
17	5456922	G	C
17	5461626	G	T
17	5463296	C	T
17	5487519	T	C
17	26083864	A	C
17	26083866	G	T
17	26083990	A	G
17	26083991	A	G
17	26089868	G	A
17	26092527	C	T
17	26094800	A	T
17	26108041	G	A
17	26109031	G	A
17	26115938	A	C
17	26125734	G	A
17	28521447	T	C
17	28522302	G	A
17	28522866	C	T
17	28523141	G	T
17	28523156	T	C
17	28523355	A	G
17	28523361	C	T
17	28525013	A	G
17	28534866	G	A
17	28545136	G	A
17	32599183	G	T
17	32599263	C	A
17	38248999	G	A
17	38249120	G	A
17	38251670	C	A
17	38252292	G	A
17	38253494	G	T
17	38253702	C	T
17	38256694	G	A
17	79801826	C	T
17	79801851	G	A
17	79803437	C	T
17	79818260	G	T
17	79869790	C	T
17	80332170	C	G
17	80332226	G	A
17	80332246	G	A
17	80332361	T	C
18	25565083	C	T
18	25589689	G	C
19	852830	A	G
19	855765	G	A
19	856139	C	T
19	856267	T	C
19	3594502	C	T
19	3600302	C	T
19	4174656	G	C
19	4174827	C	T
19	4174871	G	T
19	4174972	G	A
19	4175852	G	T
19	4179066	C	G
19	4179170	C	T
19	4180835	A	G
19	4182609	G	A
19	4182644	C	G
19	10531715	G	A
19	10556922	T	A
19	10556972	G	A
19	10561279	G	A
19	10561357	G	T
19	10561358	C	T
19	10565644	T	C
19	10568786	G	T
19	10572385	G	C
19	10572515	G	A
19	10578169	G	A
19	10578194	A	G
19	10578260	C	T
19	10578412	G	T
19	10578604	C	T
19	10578836	G	C
19	10579301	C	T
19	10580056	G	A
19	14583242	C	T
19	14583354	T	C
19	14583534	C	T
19	14583575	C	A
19	14584214	A	G
19	14586075	C	A
19	15348656	G	A
19	15349623	G	C
19	15349911	G	A
19	15349946	C	A
19	15350373	C	T
19	15350438	G	A
19	15350824	C	A
19	15350825	G	A
19	15350865	G	A
19	15355133	C	T
19	15355613	A	G
19	15355614	A	T
19	15367065	C	T
19	15367953	G	A
19	15376119	G	A
19	15376275	G	T
19	15376327	G	A
19	15376356	C	A
19	15383891	G	C
19	15383902	C	T
19	17937333	C	T
19	17941996	C	T
19	17943712	G	A
19	17952184	G	A
19	17953992	G	A
19	17958743	G	T
19	35786591	C	A
19	35786712	C	G
19	35790499	C	T
19	35790535	G	A
19	35790569	C	A
19	35804567	C	A
19	39369278	G	A
19	39369366	T	C
19	39371422	G	A
19	39371444	C	T
19	39371541	C	T
19	39371565	C	A
19	39371715	G	T
19	39380311	G	A
19	39389104	C	T
19	39734690	G	C
19	41838203	C	T
19	41858839	G	A
19	41858953	G	T
19	41859000	T	G
19	41859384	G	T
19	44271670	G	A
19	44285179	C	T
19	44285210	G	A
19	44285270	G	A
19	44285307	C	T
19	44285333	C	T
19	47124957	G	A
19	47126693	C	T
19	47126814	A	G
19	47127101	C	T
19	47127124	G	A
19	47127219	G	A
19	47127390	G	A
19	47813164	C	T
19	47823480	G	A
19	47824373	G	A
19	47824429	G	T
19	47824448	G	A
19	47824604	G	A
20	25229012	C	T
20	25257233	C	T
20	25257236	C	T
20	25257322	A	G
20	25259646	C	T
20	25262793	G	A
20	25263806	C	G
20	25264911	G	A
20	25277866	G	A
20	25278173	C	A
20	25278258	C	G
20	25278487	G	A
20	25278598	C	T
20	25278630	T	C
20	44638754	G	A
20	44639952	G	A
20	44640228	A	C
20	44640745	C	A
20	44641108	C	T
20	44641856	C	T
20	44641948	C	T
20	44641977	C	T
20	44641984	C	T
20	44642102	C	T
20	44642410	C	G
20	44642412	C	G
20	44642440	G	T
20	60790162	C	T
20	60790173	G	A
20	60790838	G	C
20	60790920	G	T
20	60790926	C	A
20	60791087	C	T
20	60791527	G	A
20	60791917	C	T
20	60791944	T	C
20	61974709	C	A
20	61974729	G	A
20	61974961	G	A
20	61975907	G	C
20	61975966	A	G
20	61976362	G	A
20	61976658	A	T
20	61977279	C	T
20	61977319	C	T
20	61977555	C	T
20	61977616	C	A
20	61977626	C	G
20	61978033	C	T
20	61978253	C	T
20	61981086	G	A
20	61981297	A	C
20	61981381	G	A
20	61981531	G	T
20	61981535	C	T
20	61987282	C	T
20	61990873	G	A
20	61990938	C	T
20	61991089	G	A
21	27254076	C	T
22	24236537	C	A
22	24236593	C	T
22	24666820	G	A
22	24666850	C	T
22	24666855	C	G
22	24718018	C	T
22	24829339	G	A
22	24829547	G	A
22	24837142	G	A
22	24837921	A	C
22	24838315	T	C
22	30658775	A	G
22	30660495	C	T
22	30662733	C	T
22	32464637	C	A
22	41075228	G	A
22	41075536	C	A
22	41075550	G	A
22	41075582	T	C
22	41075635	G	A
22	41077049	C	T
22	41077202	T	C
22	41078472	T	G
22	41078711	T	C
22	50702176	G	A
22	50705348	G	C
22	50705591	T	C
